# Supplementary material for: Solid-State Dispersions of Platinum in the SnO2 and Fe2O3 Nanomaterials
Source: Nanomaterials (Basel). 2021 Dec 10;11(12):3349. doi: 10.3390/nano11123349 (PMC8704069; doi:10.3390/nano11123349)
Supplement: Supplementary file 1 [file nanomaterials-11-03349-s001.zip]

Archive with 1 entries (1 files):
- nanomaterials-1463754-supplementary.pdf
